# Supplementary material for: Regulation of Synaptic Plasticity and Adaptive Convergence Under Rhythmic Stimulation of an In Vitro Hippocampal Neuronal Network of Cultured Cells
Source: Biosensors (Basel). 2026 Jan 19;16(1):65. doi: 10.3390/bios16010065 (PMC12838577; doi:10.3390/bios16010065)
Supplement: Supplementary file 1 [file biosensors-16-00065-s001.zip]

Archive with 1 entries (1 files):
- biosensors-4036721-supplementary.pdf
